# Supplementary material for: Is It Necessary to Cross the Cervicothoracic Junction in Posterior Cervical Decompression and Fusion for Multilevel Degenerative Cervical Spine Disease? A Systematic Review and Meta-Analysis
Source: J Clin Med. 2023 Apr 11;12(8):2806. doi: 10.3390/jcm12082806 (PMC10144726; doi:10.3390/jcm12082806)
Supplement: Supplementary file 1 [file jcm-12-02806-s001.zip]

Archive with 1 entries (1 files):
- jcm-2234988-supplementary.pdf
